# Supplementary material for: Site-Specific Integration by Circular Donor Improves CRISPR/Cas9-Mediated Homologous Recombination in Human Cell Lines
Source: Int J Mol Sci. 2024 Oct 21;25(20):11320. doi: 10.3390/ijms252011320 (PMC11508559; doi:10.3390/ijms252011320)
Supplement: Supplementary file 1 [file ijms-25-11320-s001.zip]

Archive with 1 entries (1 files):
- ijms-3200021-supplementary.pdf
